# Supplementary material for: Mesenchymal Stromal Cells Respond to SARS-CoV-2 Peptides and Exhibit Altered T-Cell Regulatory Capacity
Source: Cells. 2026 Mar 26;15(7):592. doi: 10.3390/cells15070592 (PMC13072370; doi:10.3390/cells15070592)
Supplement: Supplementary file 1 [file cells-15-00592-s001.zip]

Archive with 4 entries (4 files):
- Supplementary Material.pdf
- Supplementary Table S1.xlsx
- Supplementary Table S2.xlsx
- Supplementary Table S4.xlsx
