# Supplementary material for: Mesenchymal Stromal Cells Respond to SARS-CoV-2 Peptides and Exhibit Altered T-Cell Regulatory Capacity
Source: Cells. 2026 Mar 26;15(7):592. doi: 10.3390/cells15070592 (PMC13072370; doi:10.3390/cells15070592)
Supplement: Supplementary file 1 [file cells-15-00592-s001.zip › Supplementary Table S1.xlsx]

## Sheet: Peptides SARS CoV2 Prot S
SARS CoV2 Peptivator Prot S peptide pool Miltenyi
Region	RegionStart	RegionEnd	PeptideIndexInRegion	PeptideStart	PeptideEnd	PeptideSequence
304-338	304	338	1	304	318	KSFTVEKGIYQTSNF
304-338	304	338	2	308	322	VEKGIYQTSNFRVQP
304-338	304	338	3	312	326	IYQTSNFRVQPTESI
304-338	304	338	4	316	330	SNFRVQPTESIVRFP
304-338	304	338	5	320	334	VQPTESIVRFPNITN
304-338	304	338	6	324	338	ESIVRFPNITNLCPF
421-475	421	475	1	421	435	YNYKLPDDFTGCVIA
421-475	421	475	2	425	439	LPDDFTGCVIAWNSN
421-475	421	475	3	429	443	FTGCVIAWNSNNLDS
421-475	421	475	4	433	447	VIAWNSNNLDSKVGG
421-475	421	475	5	437	451	NSNNLDSKVGGNYNY
421-475	421	475	6	441	455	LDSKVGGNYNYLYRL
421-475	421	475	7	445	459	VGGNYNYLYRLFRKS
421-475	421	475	8	449	463	YNYLYRLFRKSNLKP
421-475	421	475	9	453	467	YRLFRKSNLKPFERD
421-475	421	475	10	457	471	RKSNLKPFERDISTE
421-475	421	475	11	461	475	LKPFERDISTEIYQA
492-519	492	519	1	492	506	LQSYGFQPTNGVGYQ
492-519	492	519	2	496	510	GFQPTNGVGYQPYRV
492-519	492	519	3	500	514	TNGVGYQPYRVVVLS
492-519	492	519	4	504	518	GYQPYRVVVLSFELL
683-707	683	707	1	683	697	RARSVASQSIIAYTM
683-707	683	707	2	687	701	VASQSIIAYTMSLGA
683-707	683	707	3	691	705	SIIAYTMSLGAENSV
741-770	741	770	1	741	755	YICGDSTECSNLLLQ
741-770	741	770	2	745	759	DSTECSNLLLQYGSF
741-770	741	770	3	749	763	CSNLLLQYGSFCTQL
741-770	741	770	4	753	767	LLQYGSFCTQLNRAL
785-802	785	802	1	785	799	VKQIYKTPPIKDFGG
885-1273	885	1273	1	885	899	GWTFGAGAALQIPFA
885-1273	885	1273	2	889	903	GAGAALQIPFAMQMA
885-1273	885	1273	3	893	907	ALQIPFAMQMAYRFN
885-1273	885	1273	4	897	911	PFAMQMAYRFNGIGV
885-1273	885	1273	5	901	915	QMAYRFNGIGVTQNV
885-1273	885	1273	6	905	919	RFNGIGVTQNVLYEN
885-1273	885	1273	7	909	923	IGVTQNVLYENQKLI
885-1273	885	1273	8	913	927	QNVLYENQKLIANQF
885-1273	885	1273	9	917	931	YENQKLIANQFNSAI
885-1273	885	1273	10	921	935	KLIANQFNSAIGKIQ
885-1273	885	1273	11	925	939	NQFNSAIGKIQDSLS
885-1273	885	1273	12	929	943	SAIGKIQDSLSSTAS
885-1273	885	1273	13	933	947	KIQDSLSSTASALGK
885-1273	885	1273	14	937	951	SLSSTASALGKLQDV
885-1273	885	1273	15	941	955	TASALGKLQDVVNQN
885-1273	885	1273	16	945	959	LGKLQDVVNQNAQAL
885-1273	885	1273	17	949	963	QDVVNQNAQALNTLV
885-1273	885	1273	18	953	967	NQNAQALNTLVKQLS
885-1273	885	1273	19	957	971	QALNTLVKQLSSNFG
885-1273	885	1273	20	961	975	TLVKQLSSNFGAISS
885-1273	885	1273	21	965	979	QLSSNFGAISSVLND
885-1273	885	1273	22	969	983	NFGAISSVLNDILSR
885-1273	885	1273	23	973	987	ISSVLNDILSRLDKV
885-1273	885	1273	24	977	991	LNDILSRLDKVEAEV
885-1273	885	1273	25	981	995	LSRLDKVEAEVQIDR
885-1273	885	1273	26	985	999	DKVEAEVQIDRLITG
885-1273	885	1273	27	989	1003	AEVQIDRLITGRLQS
885-1273	885	1273	28	993	1007	IDRLITGRLQSLQTY
885-1273	885	1273	29	997	1011	ITGRLQSLQTYVTQQ
885-1273	885	1273	30	1001	1015	LQSLQTYVTQQLIRA
885-1273	885	1273	31	1005	1019	QTYVTQQLIRAAEIR
885-1273	885	1273	32	1009	1023	TQQLIRAAEIRASAN
885-1273	885	1273	33	1013	1027	IRAAEIRASANLAAT
885-1273	885	1273	34	1017	1031	EIRASANLAATKMSE
885-1273	885	1273	35	1021	1035	SANLAATKMSECVLG
885-1273	885	1273	36	1025	1039	AATKMSECVLGQSKR
885-1273	885	1273	37	1029	1043	MSECVLGQSKRVDFC
885-1273	885	1273	38	1033	1047	VLGQSKRVDFCGKGY
885-1273	885	1273	39	1037	1051	SKRVDFCGKGYHLMS
885-1273	885	1273	40	1041	1055	DFCGKGYHLMSFPQS
885-1273	885	1273	41	1045	1059	KGYHLMSFPQSAPHG
885-1273	885	1273	42	1049	1063	LMSFPQSAPHGVVFL
885-1273	885	1273	43	1053	1067	PQSAPHGVVFLHVTY
885-1273	885	1273	44	1057	1071	PHGVVFLHVTYVPAQ
885-1273	885	1273	45	1061	1075	VFLHVTYVPAQEKNF
885-1273	885	1273	46	1065	1079	VTYVPAQEKNFTTAP
885-1273	885	1273	47	1069	1083	PAQEKNFTTAPAICH
885-1273	885	1273	48	1073	1087	KNFTTAPAICHDGKA
885-1273	885	1273	49	1077	1091	TAPAICHDGKAHFPR
885-1273	885	1273	50	1081	1095	ICHDGKAHFPREGVF
885-1273	885	1273	51	1085	1099	GKAHFPREGVFVSNG
885-1273	885	1273	52	1089	1103	FPREGVFVSNGTHWF
885-1273	885	1273	53	1093	1107	GVFVSNGTHWFVTQR
885-1273	885	1273	54	1097	1111	SNGTHWFVTQRNFYE
885-1273	885	1273	55	1101	1115	HWFVTQRNFYEPQII
885-1273	885	1273	56	1105	1119	TQRNFYEPQIITTDN
885-1273	885	1273	57	1109	1123	FYEPQIITTDNTFVS
885-1273	885	1273	58	1113	1127	QIITTDNTFVSGNCD
885-1273	885	1273	59	1117	1131	TDNTFVSGNCDVVIG
885-1273	885	1273	60	1121	1135	FVSGNCDVVIGIVNN
885-1273	885	1273	61	1125	1139	NCDVVIGIVNNTVYD
885-1273	885	1273	62	1129	1143	VIGIVNNTVYDPLQP
885-1273	885	1273	63	1133	1147	VNNTVYDPLQPELDS
885-1273	885	1273	64	1137	1151	VYDPLQPELDSFKEE
885-1273	885	1273	65	1141	1155	LQPELDSFKEELDKY
885-1273	885	1273	66	1145	1159	LDSFKEELDKYFKNH
885-1273	885	1273	67	1149	1163	KEELDKYFKNHTSPD
885-1273	885	1273	68	1153	1167	DKYFKNHTSPDVDLG
885-1273	885	1273	69	1157	1171	KNHTSPDVDLGDISG
885-1273	885	1273	70	1161	1175	SPDVDLGDISGINAS
885-1273	885	1273	71	1165	1179	DLGDISGINASVVNI
885-1273	885	1273	72	1169	1183	ISGINASVVNIQKEI
885-1273	885	1273	73	1173	1187	NASVVNIQKEIDRLN
885-1273	885	1273	74	1177	1191	VNIQKEIDRLNEVAK
885-1273	885	1273	75	1181	1195	KEIDRLNEVAKNLNE
885-1273	885	1273	76	1185	1199	RLNEVAKNLNESLID
885-1273	885	1273	77	1189	1203	VAKNLNESLIDLQEL
885-1273	885	1273	78	1193	1207	LNESLIDLQELGKYE
885-1273	885	1273	79	1197	1211	LIDLQELGKYEQYIK
885-1273	885	1273	80	1201	1215	QELGKYEQYIKWPWY
885-1273	885	1273	81	1205	1219	KYEQYIKWPWYIWLG
885-1273	885	1273	82	1209	1223	YIKWPWYIWLGFIAG
885-1273	885	1273	83	1213	1227	PWYIWLGFIAGLIAI
885-1273	885	1273	84	1217	1231	WLGFIAGLIAIVMVT
885-1273	885	1273	85	1221	1235	IAGLIAIVMVTIMLC
885-1273	885	1273	86	1225	1239	IAIVMVTIMLCCMTS
885-1273	885	1273	87	1229	1243	MVTIMLCCMTSCCSC
885-1273	885	1273	88	1233	1247	MLCCMTSCCSCLKGC
885-1273	885	1273	89	1237	1251	MTSCCSCLKGCCSCG
885-1273	885	1273	90	1241	1255	CSCLKGCCSCGSCCK
885-1273	885	1273	91	1245	1259	KGCCSCGSCCKFDED
885-1273	885	1273	92	1249	1263	SCGSCCKFDEDDSEP
885-1273	885	1273	93	1253	1267	CCKFDEDDSEPVLKG
885-1273	885	1273	94	1257	1271	DEDDSEPVLKGVKLH
