# Supplementary material for: Mesenchymal Stromal Cells Respond to SARS-CoV-2 Peptides and Exhibit Altered T-Cell Regulatory Capacity
Source: Cells. 2026 Mar 26;15(7):592. doi: 10.3390/cells15070592 (PMC13072370; doi:10.3390/cells15070592)
Supplement: Supplementary file 1 [file cells-15-00592-s001.zip › Supplementary Table S2.xlsx]

## Sheet: Tabelle1
Target cell poulation	Target antigen	Target name	fluorochrome	Clone	Isotype	Species	Cat. No.	Manufacturer	Conentration	dilution
MSCs	CD73	CD73 (Ecto-5-prime-nucleotidase, 5-prime-ribonucleotide phosphohydrolase)	APC	AD2	Mouse / IgG1, κ	Human	17-0739-41	eBioscience	0.025 µg/µl	1:100
	CD90	CD90 (Thy 1 [thymus cell antigen-1])	FITC	eBio5E10 (5E10)	Mouse / IgG1, κ	Human	11-0909-41	eBioscience	0.2 µg/µl	1:100
	CD105	CD105 (Endoglin)	PE-Cy7	SN6	Mouse / IgG1, κ	Human	25-1057-41	eBioscience	0.025 µg/µl	1:100
	HLA-DR	HLA-DR, MHC class II	PE	G46-6	Mouse IgG2a, κ	Human	555812	BD	not annotated	1:10
	CD31	CD31 (platelet endothelial cell adhesion molecule-1, (PECAM-1, PECAM1), also known as GPIIA', or EndoCAM)	FITC	WM59 (also known as WM-59)	Mouse / IgG1, κ	Human	555445	BD	not annotated	1:10
	CD34	CD34	PE	8G12 (Anti–HPCA† -2)	Mouse / BALB/c IgG1, κ	Human	348057	BD	0.025 µg/µl	1:10
	CD44	CD44, also known as Hermes, Pgp1, H-CAM, or HUTCH	BV510	IM7	Rat / IgG2b, κ	Human	103044	Biolegend	0.2 µg/µl	1:100
	CD45	CD45	PerCp Cy5.5	2D1	Mouse / IgG1, κ	Human	332784	BD	0.006 µg/µl	1:10
	HLA-A,B,C	ß2-microglobulin molecule, MHC class I	AF488	W6/32	Mouse / IgG2a, κ	Human	311413	Biolegend	0.3 µg/µl	1:20
	TLR-2	CD282 (TLR2 [Toll-like receptor 2])	FITC	11G7	Mouse / IgG1, κ	Human	558318	BD	not annotated	1:10
	TLR-3	CD283 (TLR3 [Toll-like receptor 3])	PE	TLR-104	Mouse / IgG2a, κ	Human	315009	Biolegend	0.05 µg/µl	1:20
	TLR-4	CD284 (TLR4 [Toll-like receptor 4])	PE	HTA125	Mouse / IgG2a, κ	Human	12-9917-42	eBioscience	0.4 µg/µl	1:20
	PD-L1	CD274, also known as PD-L1 and B7-H1	PE	29E.2A3	Mouse / IgG2b, κ	Human	329705	Biolegend	0.05 µg/µl	1:20
T-cells CD4+	CD8a	CD8 alpha, co-receptor for T-cell receptor	eF450	RPA-T8	Mouse / IgG1, κ	Human	48-0088-42	eBioscience	0.05 µg/µl	1:20
	CD4	CD4, co-receptor for T-cell receptor	AF700	OKT4 (OKT-4)	Mouse / IgG2b, κ	Human	56-0048-82	eBioscience	0.05 µg/µl	1:80
	CD3	CD3 (T-cell receptor, CD3ε subunit)	BV510	UCHT1	Mouse / IgG1, κ	Human	300448	Biolegend	0.1 µg/µl	1:20
	CD5	CD5, T-cell surface glycoprotein	BV510	UCHT2	Mouse / BALB/c IgG1, κ	Human	563381	BD	not annotated	1:20
	CD69	CD69, also known as activation-induced molecule (AIM), early activation antigen (EA-1), very early activation antigen (VEA), C-type lectin domain family 2 member C (CLEC2C), MLR-3, GP32/28 and Leu-23)	PE	FN50	Mouse / IgG1, κ	Human	555531	BD	not annotated	1:10
Tregs	CD4	CD4, co-receptor for T-cell receptor	AF700	OKT4 (OKT-4)	Mouse / IgG2b, κ	Human	56-0048-82	eBioscience	0.05 µg/µl	1:80
	FOXP3	Forkhead box protein P3 (FoxP3) also known as Scurfin	PE	259D/C7	Mouse / BALB/c IgG1	Human	560046	BD	not annotated	1:10
	CD39	CD39 (also known as Ectonucleoside triphosphate diphosphohydrolase 1 (NTPDase 1), Ecto-ATP diphosphohydrolase 1 (Ecto-ATPDase 1), or Ecto-apyrase)	PE-CF594	TU66 (also known as Tü 66, Tü66)	Mouse / IgG2b, κ	Human	563678	BD	not annotated	1:20
	CD73	CD73 (Ecto-5-prime-nucleotidase, 5-prime-ribonucleotide phosphohydrolase)	APC	AD2	Mouse / IgG1, κ	Human	17-0739-41	eBioscience	0.025 µg/µl	1:20
MSCs and T-cells	IFN-γ	interferon-γ, type II interferon	FITC	25723.11	Mouse / IgG2b	Human	340449	BD	0.0125 µg/µl	1:10
	TNF-α	Tumor Necrosis Factor-α cytokine	APC	6401.1111	Mouse / IgG1	Human	340534	BD	0.0125 µg/µl	1:20
	TGF-β	LAP (TGF beta-1)	APC	FNLAP	Mouse / IgG1, κ	Human	17-9829-42	eBioscience	0.1 µg/µl	1:20
	IL-6	interleukin-6	PE	AS12	Mouse / IgG1	Human	340527	BD	0.0015 µg/µl	1:10
	IL-8	Interleukin 8, CXCL8	FITC	NAP II	Mouse / IgG1	Human	BMS136FI	eBioscience	not annotated	1:10
	IL-1β	Interleukin-1 beta	PE	CRM56	Mouse / IgG1	Human	12-7018-82	eBioscience	0.05 µg/µl	1:20
