# Supplementary material for: Mesenchymal Stromal Cells Respond to SARS-CoV-2 Peptides and Exhibit Altered T-Cell Regulatory Capacity
Source: Cells. 2026 Mar 26;15(7):592. doi: 10.3390/cells15070592 (PMC13072370; doi:10.3390/cells15070592)
Supplement: Supplementary file 1 [file cells-15-00592-s001.zip › Supplementary Table S4.xlsx]

## Sheet: AllPeptides_BestLocalHit
Region	PeptideIndexInRegion	PeptideStart_S	PeptideEnd_S	PeptideSequence_S	BestMatchStart_Target	BestMatchEnd_Target	BestMatchSequence_Target	IdenticalResidues	Length	Percent Identity
304-338	1	304	318	KSFTVEKGIYQTSNF	89	103	EIQTIEDGAYQSLSH	5	15	33.3333		Hits >40% identity
304-338	2	308	322	VEKGIYQTSNFRVQP	749	763	FEYEIAQTWQFLSSR	5	15	33.3333
304-338	3	312	326	IYQTSNFRVQPTESI	753	767	IAQTWQFLSSRAGII	5	15	33.3333
304-338	4	316	330	SNFRVQPTESIVRFP	19	33	SCVRPESWEPCVEVV	4	15	26.6667
304-338	5	320	334	VQPTESIVRFPNITN	162	176	IQSFKLPEYFSNLTN	5	15	33.3333
304-338	6	324	338	ESIVRFPNITNLCPF	28	42	PCVEVVPNITYQCME	5	15	33.3333
421-475	1	421	435	YNYKLPDDFTGCVIA	484	498	QENFLPDIFTELRNL	5	15	33.3333
421-475	2	425	439	LPDDFTGCVIAWNSN	403	417	YLDLSFNGVITMSSN	5	15	33.3333
421-475	3	429	443	FTGCVIAWNSNNLDS	407	421	SFNGVITMSSNFLGL	5	15	33.3333
421-475	4	433	447	VIAWNSNNLDSKVGG	411	425	VITMSSNFLGLEQLE	5	15	33.3333
421-475	5	437	451	NSNNLDSKVGGNYNY	819	833	KSWNPEGTVGTGCNW	5	15	33.3333
421-475	6	441	455	LDSKVGGNYNYLYRL	358	372	FTSNKGGNAFSEVDL	5	15	33.3333
421-475	7	445	459	VGGNYNYLYRLFRKS	716	730	VAIAANIIHEGFHKS	5	15	33.3333
421-475	8	449	463	YNYLYRLFRKSNLKP	350	364	LKSLKRLTFTSNKGG	5	15	33.3333
421-475	9	453	467	YRLFRKSNLKPFERD	426	440	HLDFQHSNLKQMSEF	5	15	33.3333
421-475	10	457	471	RKSNLKPFERDISTE	480	494	GNSFQENFLPDIFTE	6	15	40
421-475	11	461	475	LKPFERDISTEIYQA	484	498	QENFLPDIFTELRNL	5	15	33.3333
492-519	1	492	506	LQSYGFQPTNGVGYQ	69	83	LGSYSFFSFPELQVL	4	15	26.6667
492-519	2	496	510	GFQPTNGVGYQPYRV	428	442	DFQHSNLKQMSEFSV	4	15	26.6667
492-519	3	500	514	TNGVGYQPYRVVVLS	626	640	TCQMNKTIIGVSVLS	5	15	33.3333
492-519	4	504	518	GYQPYRVVVLSFELL	364	378	GNAFSEVDLPSLEFL	5	15	33.3333
683-707	1	683	697	RARSVASQSIIAYTM	3	17	SASRLAGTLIPAMAF	4	15	26.6667
683-707	2	687	701	VASQSIIAYTMSLGA	461	475	VAFNGIFNGLSSLEV	5	15	33.3333
683-707	3	691	705	SIIAYTMSLGAENSV	87	101	RCEIQTIEDGAYQSL	4	15	26.6667
741-770	1	741	755	YICGDSTECSNLLLQ	407	421	SFNGVITMSSNFLGL	5	15	33.3333
741-770	2	745	759	DSTECSNLLLQYGSF	299	313	DIIDLFNCLTNVSSF	5	15	33.3333
741-770	3	749	763	CSNLLLQYGSFCTQL	163	177	QSFKLPEYFSNLTNL	6	15	40
741-770	4	753	767	LLQYGSFCTQLNRAL	167	181	LPEYFSNLTNLEHLD	5	15	33.3333
785-802	1	785	799	VKQIYKTPPIKDFGG	42	56	ELNFYKIPDNLPFST	4	15	26.6667
885-1273	1	885	899	GWTFGAGAALQIPFA	9	23	GTLIPAMAFLSCVRP	4	15	26.6667
885-1273	2	889	903	GAGAALQIPFAMQMA	465	479	GIFNGLSSLEVLKMA	4	15	26.6667
885-1273	3	893	907	ALQIPFAMQMAYRFN	698	712	EGVPPFQLCLHYRDF	4	15	26.6667
885-1273	4	897	911	PFAMQMAYRFNGIGV	702	716	PFQLCLHYRDFIPGV	6	15	40
885-1273	5	901	915	QMAYRFNGIGVTQNV	458	472	HTRVAFNGIFNGLSS	4	15	26.6667
885-1273	6	905	919	RFNGIGVTQNVLYEN	249	263	GLAGLEVHRLVLGEF	5	15	33.3333
885-1273	7	909	923	IGVTQNVLYENQKLI	30	44	VEVVPNITYQCMELN	4	15	26.6667
885-1273	8	913	927	QNVLYENQKLIANQF	122	136	FSGLSSLQKLVAVET	5	15	33.3333
885-1273	9	917	931	YENQKLIANQFNSAI	126	140	SSLQKLVAVETNLAS	6	15	40
885-1273	10	921	935	KLIANQFNSAIGKIQ	130	144	KLVAVETNLASLENF	5	15	33.3333
885-1273	11	925	939	NQFNSAIGKIQDSLS	39	53	QCMELNFYKIPDNLP	4	15	26.6667
885-1273	12	929	943	SAIGKIQDSLSSTAS	386	400	SFKGCCSQSDFGTTS	5	15	33.3333
885-1273	13	933	947	KIQDSLSSTASALGK	47	61	KIPDNLPFSTKNLDL	5	15	33.3333
885-1273	14	937	951	SLSSTASALGKLQDV	120	134	GAFSGLSSLQKLVAV	6	15	40
885-1273	15	941	955	TASALGKLQDVVNQN	121	135	AFSGLSSLQKLVAVE	5	15	33.3333
885-1273	16	945	959	LGKLQDVVNQNAQAL	128	142	LQKLVAVETNLASLE	5	15	33.3333
885-1273	17	949	963	QDVVNQNAQALNTLV	94	108	EDGAYQSLSHLSTLI	5	15	33.3333
885-1273	18	953	967	NQNAQALNTLVKQLS	506	520	CQLEQLSPTAFNSLS	5	15	33.3333
885-1273	19	957	971	QALNTLVKQLSSNFG	317	331	SVTIERVKDFSYNFG	6	15	40
885-1273	20	961	975	TLVKQLSSNFGAISS	321	335	ERVKDFSYNFGWQHL	6	15	40
885-1273	21	965	979	QLSSNFGAISSVLND	759	773	FLSSRAGIIFIVLQK	7	15	46.6667
885-1273	22	969	983	NFGAISSVLNDILSR	44	58	NFYKIPDNLPFSTKN	4	15	26.6667
885-1273	23	973	987	ISSVLNDILSRLDKV	760	774	LSSRAGIIFIVLQKV	6	15	40
885-1273	24	977	991	LNDILSRLDKVEAEV	785	799	LYRLLSRNTYLEWED	6	15	40
885-1273	25	981	995	LSRLDKVEAEVQIDR	80	94	LQVLDLSRCEIQTIE	5	15	33.3333
885-1273	26	985	999	DKVEAEVQIDRLITG	24	38	ESWEPCVEVVPNITY	4	15	26.6667
885-1273	27	989	1003	AEVQIDRLITGRLQS	575	589	NLTQNDFACTCEHQS	5	15	33.3333
885-1273	28	993	1007	IDRLITGRLQSLQTY	90	104	IQTIEDGAYQSLSHL	5	15	33.3333
885-1273	29	997	1011	ITGRLQSLQTYVTQQ	94	108	EDGAYQSLSHLSTLI	5	15	33.3333
885-1273	30	1001	1015	LQSLQTYVTQQLIRA	125	139	LSSLQKLVAVETNLA	6	15	40
885-1273	31	1005	1019	QTYVTQQLIRAAEIR	213	227	NPMNFIQPGAFKEIR	4	15	26.6667
885-1273	32	1009	1023	TQQLIRAAEIRASAN	114	128	IQSLALGAFSGLSSL	4	15	26.6667
885-1273	33	1013	1027	IRAAEIRASANLAAT	7	21	LAGTLIPAMAFLSCV	4	15	26.6667
885-1273	34	1017	1031	EIRASANLAATKMSE	262	276	EFRNEGNLEKFDKSA	5	15	33.3333
885-1273	35	1021	1035	SANLAATKMSECVLG	247	261	IQGLAGLEVHRLVLG	5	15	33.3333
885-1273	36	1025	1039	AATKMSECVLGQSKR	433	447	NLKQMSEFSVFLSLR	5	15	33.3333
885-1273	37	1029	1043	MSECVLGQSKRVDFC	437	451	MSEFSVFLSLRNLIY	5	15	33.3333
885-1273	38	1033	1047	VLGQSKRVDFCGKGY	641	655	VLVVSVVAVLVYKFY	5	15	33.3333
885-1273	39	1037	1051	SKRVDFCGKGYHLMS	458	472	HTRVAFNGIFNGLSS	6	15	40
885-1273	40	1041	1055	DFCGKGYHLMSFPQS	556	570	IMTSKKQELQHFPSS	5	15	33.3333
885-1273	41	1045	1059	KGYHLMSFPQSAPHG	265	279	NEGNLEKFDKSALEG	5	15	33.3333
885-1273	42	1049	1063	LMSFPQSAPHGVVFL	269	283	LEKFDKSALEGLCNL	6	15	40
885-1273	43	1053	1067	PQSAPHGVVFLHVTY	564	578	LQHFPSSLAFLNLTQ	5	15	33.3333
885-1273	44	1057	1071	PHGVVFLHVTYVPAQ	633	647	IIGVSVLSVLVVSVV	5	15	33.3333
885-1273	45	1061	1075	VFLHVTYVPAQEKNF	5	19	SRLAGTLIPAMAFLS	4	15	26.6667
885-1273	46	1065	1079	VTYVPAQEKNFTTAP	9	23	GTLIPAMAFLSCVRP	4	15	26.6667
885-1273	47	1069	1083	PAQEKNFTTAPAICH	3	17	SASRLAGTLIPAMAF	4	15	26.6667
885-1273	48	1073	1087	KNFTTAPAICHDGKA	714	728	PGVAIAANIIHEGFH	4	15	26.6667
885-1273	49	1077	1091	TAPAICHDGKAHFPR	718	732	IAANIIHEGFHKSRK	4	15	26.6667
885-1273	50	1081	1095	ICHDGKAHFPREGVF	814	828	ALLDGKSWNPEGTVG	5	15	33.3333
885-1273	51	1085	1099	GKAHFPREGVFVSNG	253	267	LEVHRLVLGEFRNEG	4	15	26.6667
885-1273	52	1089	1103	FPREGVFVSNGTHWF	217	231	FIQPGAFKEIRLHKL	4	15	26.6667
885-1273	53	1093	1107	GVFVSNGTHWFVTQR	307	321	LTNVSSFSLVSVTIE	4	15	26.6667
885-1273	54	1097	1111	SNGTHWFVTQRNFYE	211	225	SLNPMNFIQPGAFKE	4	15	26.6667
885-1273	55	1101	1115	HWFVTQRNFYEPQII	79	93	ELQVLDLSRCEIQTI	4	15	26.6667
885-1273	56	1105	1119	TQRNFYEPQIITTDN	98	112	YQSLSHLSTLILTGN	4	15	26.6667
885-1273	57	1109	1123	FYEPQIITTDNTFVS	102	116	SHLSTLILTGNPIQS	4	15	26.6667
885-1273	58	1113	1127	QIITTDNTFVSGNCD	229	243	HKLTLRNNFDSLNVM	5	15	33.3333
885-1273	59	1117	1131	TDNTFVSGNCDVVIG	56	70	TKNLDLSFNPLRHLG	5	15	33.3333
885-1273	60	1121	1135	FVSGNCDVVIGIVNN	309	323	NVSSFSLVSVTIERV	4	15	26.6667
885-1273	61	1125	1139	NCDVVIGIVNNTVYD	315	329	LVSVTIERVKDFSYN	4	15	26.6667
885-1273	62	1129	1143	VIGIVNNTVYDPLQP	766	780	IIFIVLQKVEKTLLR	5	15	33.3333
885-1273	63	1133	1147	VNNTVYDPLQPELDS	496	510	RNLTFLDLSQCQLEQ	5	15	33.3333
885-1273	64	1137	1151	VYDPLQPELDSFKEE	684	698	DEDWVRNELVKNLEE	5	15	33.3333
885-1273	65	1141	1155	LQPELDSFKEELDKY	553	567	LNHIMTSKKQELQHF	5	15	33.3333
885-1273	66	1145	1159	LDSFKEELDKYFKNH	315	329	LVSVTIERVKDFSYN	5	15	33.3333
885-1273	67	1149	1163	KEELDKYFKNHTSPD	164	178	SFKLPEYFSNLTNLE	5	15	33.3333
885-1273	68	1153	1167	DKYFKNHTSPDVDLG	56	70	TKNLDLSFNPLRHLG	4	15	26.6667
885-1273	69	1157	1171	KNHTSPDVDLGDISG	235	249	NNFDSLNVMKTCIQG	5	15	33.3333
885-1273	70	1161	1175	SPDVDLGDISGINAS	64	78	NPLRHLGSYSFFSFP	4	15	26.6667
885-1273	71	1165	1179	DLGDISGINASVVNI	118	132	ALGAFSGLSSLQKLV	4	15	26.6667
885-1273	72	1169	1183	ISGINASVVNIQKEI	212	226	LNPMNFIQPGAFKEI	4	15	26.6667
885-1273	73	1173	1187	NASVVNIQKEIDRLN	30	44	VEVVPNITYQCMELN	5	15	33.3333
885-1273	74	1177	1191	VNIQKEIDRLNEVAK	43	57	LNFYKIPDNLPFSTK	5	15	33.3333
885-1273	75	1181	1195	KEIDRLNEVAKNLNE	684	698	DEDWVRNELVKNLEE	7	15	46.6667
885-1273	76	1185	1199	RLNEVAKNLNESLID	688	702	VRNELVKNLEEGVPP	6	15	40
885-1273	77	1189	1203	VAKNLNESLIDLQEL	55	69	STKNLDLSFNPLRHL	6	15	40
885-1273	78	1193	1207	LNESLIDLQELGKYE	59	73	LDLSFNPLRHLGSYS	6	15	40
885-1273	79	1197	1211	LIDLQELGKYEQYIK	125	139	LSSLQKLVAVETNLA	5	15	33.3333
885-1273	80	1201	1215	QELGKYEQYIKWPWY	41	55	MELNFYKIPDNLPFS	4	15	26.6667
885-1273	81	1205	1219	KYEQYIKWPWYIWLG	88	102	CEIQTIEDGAYQSLS	4	15	26.6667
885-1273	82	1209	1223	YIKWPWYIWLGFIAG	741	755	FIQSRWCIFEYEIAQ	5	15	33.3333
885-1273	83	1213	1227	PWYIWLGFIAGLIAI	653	667	KFYFHLMLLAGCIKY	5	15	33.3333
885-1273	84	1217	1231	WLGFIAGLIAIVMVT	759	773	FLSSRAGIIFIVLQK	6	15	40
885-1273	85	1221	1235	IAGLIAIVMVTIMLC	763	777	RAGIIFIVLQKVEKT	5	15	33.3333
885-1273	86	1225	1239	IAIVMVTIMLCCMTS	313	327	FSLVSVTIERVKDFS	5	15	33.3333
885-1273	87	1229	1243	MVTIMLCCMTSCCSC	317	331	SVTIERVKDFSYNFG	4	15	26.6667
885-1273	88	1233	1247	MLCCMTSCCSCLKGC	239	253	SLNVMKTCIQGLAGL	5	15	33.3333
885-1273	89	1237	1251	MTSCCSCLKGCCSCG	380	394	LSRNGLSFKGCCSQS	5	15	33.3333
885-1273	90	1241	1255	CSCLKGCCSCGSCCK	384	398	GLSFKGCCSQSDFGT	5	15	33.3333
885-1273	91	1245	1259	KGCCSCGSCCKFDED	388	402	KGCCSQSDFGTTSLK	5	15	33.3333
885-1273	92	1249	1263	SCGSCCKFDEDDSEP	265	279	NEGNLEKFDKSALEG	5	15	33.3333
885-1273	93	1253	1267	CCKFDEDDSEPVLKG	464	478	NGIFNGLSSLEVLKM	5	15	33.3333
885-1273	94	1257	1271	DEDDSEPVLKGVKLH	72	86	YSFFSFPELQVLDLS	4	15	26.6667

## Sheet: Target file
>AAF05316.1 toll-like receptor 4 [Homo sapiens]
MMSASRLAGTLIPAMAFLSCVRPESWEPCVEVVPNITYQCMELNFYKIPDNLPFSTKNLDLSFNPLRHLG
SYSFFSFPELQVLDLSRCEIQTIEDGAYQSLSHLSTLILTGNPIQSLALGAFSGLSSLQKLVAVETNLAS
LENFPIGHLKTLKELNVAHNLIQSFKLPEYFSNLTNLEHLDLSSNKIQSIYCTDLRVLHQMPLLNLSLDL
SLNPMNFIQPGAFKEIRLHKLTLRNNFDSLNVMKTCIQGLAGLEVHRLVLGEFRNEGNLEKFDKSALEGL
CNLTIEEFRLAYLDYYLDDIIDLFNCLTNVSSFSLVSVTIERVKDFSYNFGWQHLELVNCKFGQFPTLKL
KSLKRLTFTSNKGGNAFSEVDLPSLEFLDLSRNGLSFKGCCSQSDFGTTSLKYLDLSFNGVITMSSNFLG
LEQLEHLDFQHSNLKQMSEFSVFLSLRNLIYLDISHTHTRVAFNGIFNGLSSLEVLKMAGNSFQENFLPD
IFTELRNLTFLDLSQCQLEQLSPTAFNSLSSLQVLNMSHNNFFSLDTFPYKCLNSLQVLDYSLNHIMTSK
KQELQHFPSSLAFLNLTQNDFACTCEHQSFLQWIKDQRQLLVEVERMECATPSDKQGMPVLSLNITCQMN
KTIIGVSVLSVLVVSVVAVLVYKFYFHLMLLAGCIKYGRGENIYDAFVIYSSQDEDWVRNELVKNLEEGV
PPFQLCLHYRDFIPGVAIAANIIHEGFHKSRKVIVVVSQHFIQSRWCIFEYEIAQTWQFLSSRAGIIFIV
LQKVEKTLLRQQVELYRLLSRNTYLEWEDSVLGRHIFWRRLRKALLDGKSWNPEGTVGTGCNWQEATSI
>BAA78717.1 MD-2 [Homo sapiens]
MLPFLFFSTLFSSIFTEAQKQYWVCNSSDASISYTYCDKMQYPISINVNPCIELKGSKGLLHIFYIPRRD
LKQLYFNLYITVNTMNLPKRKEVICRGSDDDYSFCRALKGETVNTTISFSFKGIKFSKGKYKCVVEAISG
SPEEMLFCLEFVILHQPNSN

## Sheet: information
Region – spike region (e.g. 885-1273)
PeptideIndexInRegion
PeptideStart_S, PeptideEnd_S – positions in SARS-CoV-2 S
PeptideSequence_S – 15-aa peptide
BestMatchStart_Target, BestMatchEnd_Target – best local alignment position in your FASTA protein (1-based)
BestMatchSequence_Target – the corresponding 15-aa window in your protein
IdenticalResidues – number of exactly matching residues
Length – always 15
PercentIdentity – (IdenticalResidues / 15) × 100
40% identity (≥ 6 identical residues out of 15
